# Supplementary material for: Characterization and comparative genomic analysis of virulent and temperate Bacillus megaterium bacteriophages
Source: PeerJ. 2018 Dec 10;6:e5687. doi: 10.7717/peerj.5687 (PMC6292376; doi:10.7717/peerj.5687)
Supplement: Table S1 — BM5 phage, ORFs, summary of homology searches and annotations. [file peerj-06-5687-s001.xls]

## Sheet: Sheet1
ORF no.	product	strand	Begin	End	AA	Motif	Predicted functions	Homology bit score	E-value
ORF 2	Bm5_2	+	458	1057	200	cd11527	Nucleoside Triphosphate Pyrophosphohydrolase (NTP-PPase_dUTPase ) (EC 3.6.1.8)	73.4045	3.84427e-17
ORF 3	Bm5_3	+	1310	1735	142	cl21459	Helix-turn-helix domain (HTH)	35.7725	0.00040035
ORF 4	Bm5_4	+	1765	3213	483	cl12054	Terminase_3	170.648	7.64283e-48
ORF 9	Bm5_9	+	6575	7537	321	TIGR04387	Major capsid protein	236.482	2.33163e-75
ORF 11	Bm5_11	+	7994	10006	671	cd00229	Lysophospholipase (EC 3.1.1.5)	85.5418	6.21555e-19
ORF 15	Bm5_15	+	11087	12505	473	TIGR04247	Nitrous oxide reductase family maturation protein (NosD)	38.3283	0.00307026
ORF 17	Bm5_17	+	14095	15990	632	cl02268	Conserved hypothetical protein 2217 (DUF2460)	45.6744	7.50324e-06
ORF 19	Bm5_19	+	16909	18213	435	pfam14362	Domain of unknown function (DUF4407)	43.4018	6.36729e-05
ORF 20	Bm5_20	+	18291	19136	282	cl00222	Lysozyme (Lysin) (EC 3.2.1.17)	103.641	1.62554e-27
ORF 24	Bm5_24	+	24355	24570	72	cl12535	Domain of unknown function (DUF2762)	53.9093	1.90781e-11
ORF 25	Bm5_25	+	24572	25303	244	pfam13539	D-alanyl-D-alanine carboxypeptidase (Peptidase_M) (EC 3.4.16.4)	78.5719	4.10499e-19
ORF 27	Bm5_27	-	25483	25677	65	cd00093	Helix-turn-helix XRE (HTH_XRE) protein	52.1702	5.87345e-11
ORF 29	Bm5_29	+	26368	27534	389	cl21455	P-loop_Nucleoside Triphosphate Hydrolases (DNA segregation ATPase) protein	62.0142	1.24655e-11
ORF 30	Bm5_30	+	27536	28093	186	cl16416	Replication-relaxation	65.0807	9.56208e-14
ORF 31	Bm5_31	-	28179	29594	472	cd00338	Serine Recombinase (Resolvase)	139.318	2.66581e-39
ORF 32	Bm5_32	-	30145	30315	57	cd00093	HTH_XRE (helix-turn-helix protein)	62.1854	8.39519e-15
ORF 33	Bm5_33	+	30505	30759	85	cd00093	HTH_XRE (helix-turn-helix protein)	63.341	7.81537e-15
ORF 36	Bm5_36	+	31284	31844	187	cl01825	Bacteriophage Mu Gam like protein	63.0496	3.2265e-13
ORF 38	Bm5_38	+	32083	32619	179	pfam04404	ERF superfamily	35.4348	0.00283385
ORF 41	Bm5_41	+	33069	33752	228	pfam10543	ORF6N protein	86.8438	5.77525e-22
ORF 42	Bm5_42	+	33768	35024	419	cd00085	HNH nucleases	41.3032	3.75645e-05
ORF 43	Bm5_43	+	35056	35784	243	cl21455	P-loop_Nucleoside Triphosphate Hydrolases (DNA segregation ATPase) protein	59.4671	1.53513e-11
ORF 46	Bm5_46	+	36581	36775	65	cl23587	IDEAL superfamily	33.5606	0.000305022
ORF 47	Bm5_47	+	36765	37229	155	cl22908	Helix-turn-helix Hin protein (HTH_Hin)	37.6902	5.81984e-05
ORF 49	Bm5_49	+	37528	37869	114	pfam04542	Sigma70_r2 (RNA polymerase sigma-G factor)	46.0302	4.24717e-08
ORF 52	Bm5_52	+	38518	38883	122	cd00085	HNH nucleases	31.6732	0.00657721
ORF 55	Bm5_55	+	39755	40291	179	pfam13392	HNH_3 endonuclease	49.3554	3.63916e-09
ORF 56	Bm5_56	+	40281	40532	84	cd04496	Single-Stranded DNA-binding protein (SSB_OBF)	98.4533	4.67778e-28
ORF 58	Bm5_58	+	40933	42651	573	cl19862	Terminase_1	178.793	2.01596e-49
ORF 59	Bm5_59	+	42667	43134	156	cl19194	Phage portal protein	68.8912	9.91943e-15
ORF 60	Bm5_60	+	43244	43828	195	cl19194	Phage portal protein	86.2783	1.48122e-20
ORF 61	Bm5_61	+	43829	44401	191	pfam04586	Phage head maturation protease (Peptidase_U35)	161.733	2.67393e-50
ORF 62	Bm5_62	+	44394	45563	390	pfam05065	Phage_capsid	136.778	2.88723e-37
ORF 65	Bm5_65	+	46036	46356	107	cl11461	Phage head-tail adaptor (SPP1) .	42.3512	9.81976e-07
ORF 66	Bm5_66	+	46356	46730	125	TIGR01725	Bacteriophage HK97-gp10 ( tail-component)	92.4845	6.83525e-25
ORF 68	Bm5_68	+	47082	47681	200	cl21657	Phage tail tube protein	121.377	3.53861e-34
ORF 70	Bm5_70	+	48169	49974	602	cd15482	Sialidase_non-viral	37.4354	0.00670386
ORF 71	Bm5_71	+	50116	50880	255	cl21495	Acyl_transf_3 acyltransferases	66.7355	4.89094e-13
ORF 73	Bm5_73	+	51219	51584	122	cl22428	E1_enzyme_family superfamily	33.5089	0.00647086
ORF 75	Bm5_75	+	51766	56574	1603	cl00222	Lysozyme (Lysin) (EC 3.2.1.17)	136.383	1.0764e-36
ORF 76	Bm5_76	+	56564	57391	276	pfam05709	Siphoviridae tail protein	117.45	2.07367e-31
ORF 77	Bm5_77	+	57407	59704	766	pfam06605	Prophage_tail endopeptidase	187.889	1.90771e-53
ORF 78	Bm5_78	+	59718	59993	92	PLN02257	Phosphoribosylamine--glycine ligase (EC 6.3.4.13)	32.4032	0.00929116
ORF 80	Bm5_80	+	62313	62597	95	pfam10779	Haemolysin XhlA.	56.1331	6.73428e-12
ORF 81	Bm5_81	+	62600	62839	80	cl00316	Cation_efflux superfamily	34.9808	0.000790802
ORF 82	Bm5_82	+	62902	63927	342	COG3409	Peptidoglycan-binding (PGRP) domain (homologous to Bacteriophage T3 lysozyme)	62.7349	5.09037e-12
ORF 84	Bm5_84	-	64717	64914	66	cd00093	Helix-turn-helix XRE (HTH_XRE) protein	40.229	1.40324e-06
ORF 88	Bm5_88	+	65733	66896	388	cl21455	P-loop_Nucleoside Triphosphate Hydrolases (DNA segregation ATPase) protein	72.4146	3.8603e-15
ORF 89	Bm5_89	+	67001	67450	150	cl16416	Replication-relaxation	63.5399	1.97754e-13
ORF 90	Bm5_90	-	67455	68279	275	cl21459	Helix_Turn_Helix, (HTH) cAMP Regulatory protein C-terminus	39.5713	6.93353e-05
ORF 91	Bm5_91	-	68797	69339	181	cd01189	INT_ICEBs1_C_like (integron integrase)	131.142	1.00742e-38
ORF 92	Bm5_92	-	69428	69955	176	pfam14657	Integrase_AP2 (DNA-binding integrase domain)	43.2958	7.35093e-07
ORF 93	Bm5_93	-	69918	70385	156	cl01076	Domain of unknown function (DUF955)	90.1778	8.97154e-23
ORF 94	Bm5_94	-	70402	70863	154	cd00093	Helix-turn-helix XRE (HTH_XRE) protein	59.489	7.61406e-13
ORF 95	Bm5_95	+	71045	71287	81	COG1396	Transcriptional regulator (HipB)	32.7002	0.00256485
ORF 96	Bm5_96	+	71302	71571	90	cl09962	Domain of unknown function (DUF771)	39.2426	6.60091e-06
ORF 97	Bm5_97	+	71590	71961	124	cl09703	Yqai superfamily	35.7586	0.000231689
ORF 98	Bm5_98	+	72055	72606	184	pfam07352	Bacteriophage Mu Gam like protein.	119.674	3.60726e-34
ORF 99	Bm5_99	+	72610	73542	311	cl21457	TIM_phosphate_binding superfamily	37.5465	0.00253342
ORF 100	Bm5_100	+	73539	73967	143	pfam05037	Domain of unknown function (DUF669)	132.891	6.73525e-40
ORF 101	Bm5_101	+	74040	76466	809	pfam08706	Hypothetical D5_N protein	132.571	1.29144e-35
ORF 103	Bm5_103	+	77185	77724	180	pfam02732	ERCC4 domain	78.2184	1.1278e-18
ORF 104	Bm5_104	+	77721	77888	56	pfam13076	Domain of unknown function (DUF3940)	42.8436	1.15884e-07
ORF 106	Bm5_106	+	78398	79204	269	cl00292	3'-phosphoadenosine 5'-phosphosulfate sulfotransferase (PAPS reductase)	48.555	1.80482e-07
ORF 108	Bm5_108	+	79532	79813	94	cd11533	Nucleoside Triphosphate Pyrophosphohydrolase (NTP-Ppase)	50.4236	7.46937e-10
ORF 109	Bm5_109	+	79959	80420	154	cl11765	Phage transcriptional regulator (ArpU family)	56.6365	3.31889e-11
ORF 113	Bm5_113	+	82176	82454	93	cd00085	Restriction endonuclease (HNHc)	37.066	3.33391e-05
ORF 139	Bm5_139	-	90397	90654	86	pfam10672	Methyltrans_SAM	32.5418	0.00656709
ORF 144	Bm5_144	-	92315	92656	114	cl19726	Domain of unknown function (DUF2884)	38.4736	0.000102793
ORF 153	Bm5_153	-	96420	96920	167	cd00209	Dihydrofolate reductase (DHFR)	181.567	1.97572e-58
ORF 158	Bm5_158	-	97987	98577	197	cl17173	Deoxynucleoside monophosphate kinase (AdoMet_MTase)	40.1834	0.000118178
ORF 159	Bm5_159	-	98574	99458	295	cd00351	Thymidylate synthase and pyrimidine hydroxymethylase	258.36	9.86286e-86
ORF 160	Bm5_160	-	99465	99701	79	cl16706	Cys_rich_KTR superfamily	33.437	0.000483799
ORF 161	Bm5_161	-	99752	101170	473	cl20512	PcfJ-like protein	98.5404	3.023e-24
ORF 163	Bm5_163	-	102192	102902	237	cl21455	P-loop_Nucleoside Triphosphate Hydrolases (DNA segregation ATPase) protein	102.156	1.80626e-26
ORF 167	Bm5_167	-	104452	104736	95	cl19549	Domain of unknown function (DUF505)	34.0529	0.00233196
ORF 168	Bm5_168	-	104842	105621	260	cl17036	Bacterial SH3 domain homologues	64.6147	5.21111e-14
ORF 170	Bm5_170	-	106271	108067	599	cl21617	Phage terminase large subunit (GpA).	121.587	1.90818e-29
ORF 178	Bm5_178	+	110585	110905	107	cl10428	Hypothetical protein (PHA02414)	58.7343	1.87826e-12
ORF 181	Bm5_181	-	111596	111883	96	cd00093	Helix-turn-helix XRE (HTH_XRE) proteins	49.4738	1.29671e-09
ORF 183	Bm5_183	+	113181	114920	580	cl19194	Phage portal protein	101.248	1.27655e-23
ORF 184	Bm5_184	+	115090	115899	270	cl01521	Caudovirus prohead protease	52.7216	5.21275e-09
ORF 193	Bm5_193	+	122410	124119	570	cl01389	Phage tail sheath protein	46.6463	1.09734e-05
ORF 198	Bm5_198	+	125741	128113	791	cl19188	Pectate_lyase_3 superfamily	40.8787	0.000520498
ORF 199	Bm5_199	+	128255	128869	205	cd14667	Uncharacterized protein conserved in bacteria	122.632	8.55487e-36
ORF 203	Bm5_203	+	130888	134838	1317	cl00222	Lysozyme (Lysin) (EC 3.2.1.17)	80.4425	4.0238e-17
ORF 205	Bm5_205	+	134990	137260	757	pfam00877	NLPC_P60	83.4796	6.77785e-19
ORF 206	Bm5_206	+	137299	143406	2036	TIGR01612	235kDa-fam	46.5831	7.30112e-05
ORF 207	Bm5_207	+	143429	146128	900	cl05457	Tailed bacteriophage protein of unknown function (DUF859)	83.2279	7.86939e-17
ORF 210	Bm5_210	+	146852	147337	162	cl21534	NLPC_P60 superfamily	51.7863	6.94883e-09
ORF 214	Bm5_214	+	149511	150557	349	pfam04865	Baseplate J-like protein (Uncharacterized homolog of phage Mu protein)	54.1811	3.80078e-09
ORF 215	Bm5_215	+	150568	153069	834	cl19911	Carbohydrate binding domain	39.3566	0.000572082
ORF 218	Bm5_218	+	156899	158668	590	cd00079	Helicase 45 (HELICc)	63.0256	6.9494e-12
ORF 220	Bm5_220	+	159671	161374	568	cl21459	Helix_Turn_Helix, (HTH) cAMP Regulatory protein C-terminus	40.7269	0.000102257
ORF 221	Bm5_221	+	161448	162914	489	PHA02542	Helicase 41	107.455	2.10281e-25
ORF 223	Bm5_223	+	163110	163676	189	cl13995	Exonuclease subunit SbcD	134.796	1.01559e-39
ORF 224	Bm5_224	+	163666	164748	361	cl13995	Exonuclease subunit SbcD	84.6279	1.07826e-19
