# Supplementary material for: Characterization and comparative genomic analysis of virulent and temperate Bacillus megaterium bacteriophages
Source: PeerJ. 2018 Dec 10;6:e5687. doi: 10.7717/peerj.5687 (PMC6292376; doi:10.7717/peerj.5687)
Supplement: Table S2 — BM10 phage, ORFs, summary of homology searches and annotations. [file peerj-06-5687-s002.xls]

## Sheet: Sheet1
ORF no.	product	strand	Begin	End	AA	Motif	Predicted functions	Homology bit score	E-value
ORF 24	Bm10_24	-	9462	10649	396	pfam01139	tRNA-splicing ligase (RtcB) (EC 6.5.1.3)	354.599	5.86909e-119
ORF 38	Bm10_38	-	14192	14692	167	cd00209	Dihydrofolate reductase (DHFR)	203.524	4.95303e-67
ORF 40	Bm10_40	-	15069	15668	200	cl21455	Deoxynucleoside monophosphate kinase	56.2421	2.69941e-10
ORF 41	Bm10_41	-	15683	16552	290	cd00351	Thymidylate synthase (TS)	297.65	3.89842e-101
ORF 43	Bm10_43	-	16836	18242	469	cl20512	PcfJ-like protein	92.7624	3.28839e-22
ORF 45	Bm10_45	-	19164	19883	240	cl21455	Phosphate starvation-inducible protein (PhoH)	151.076	7.79689e-45
ORF 51	Bm10_51	-	22249	23067	273	cd02696	Acetylmuramoyl-L-alanine amidase (MurNAc-LAA) (EC 3.5.1.28)	139.213	2.594e-40
ORF 52	Bm10_52	-	23133	24929	599	cl21617	Phage terminase (large subunit GpA)	126.209	4.33448e-31
ORF 59	Bm10_59	+	27228	27548	107	cl10428	Hypothetical protein.	61.8159	1.27842e-13
ORF 61	Bm10_61	-	27835	28155	107	cd00093	Helix-turn-helix XRE-family like proteins (HTH_XRE)	54.0962	4.07911e-11
ORF 83	Bm10_66	+	33584	35257	558	pfam04860	Phage portal protein	100.86	1.42e-23
ORF 84	Bm10_67	+	35361	36164	268	cl01521	Caudovirus prohead protease	48.0992	2.04134e-07
ORF 94	Bm10_77	+	42398	44104	569	cl01389	Phage tail sheath protein.	50.8835	4.79126e-07
ORF 96	Bm10_79	+	44734	45396	221	cd14667	Uncharacterized protein conserved in bacteria	129.951	2.05678e-38
ORF 100	Bm10_83	+	47603	51442	1280	cl00222	Lysozyme (Lysin) (EC 3.2.1.17)	80.9429	2.74234e-17
ORF 101	Bm10_84	+	51485	53725	747	pfam00877	NLPC_P60	82.7092	1.22379e-18
ORF 105	Bm10_88	+	62454	65168	905	cl05457	Tailed bacteriophage protein of unknown function (DUF859)	49.9076	1.16243e-07
ORF 108	Bm10_91	+	35865	66350	162	cl21534	NLPC_P60	48.8934	2.21172e-08
ORF 112	Bm10_95	+	68518	69564	349	cl01294	Baseplate J-like protein (Uncharacterized homolog of phage Mu protein)	55.9044	3.84696e-09
ORF 117	Bm10_100	+	75118	76890	591	pfam00271	Helicase 45 (HELICc)	51.7526	1.91468e-08
ORF 119	Bm10_102	+	78726	80189	488	cl21455	Circadian clock protein KaiC.	68.3337	2.31064e-13
ORF 121	Bm10_104	+	80537	81628	364	cl13995	Exonuclease subunit SbcD	79.2351	1.1009e-17
ORF 122	Bm10_105	+	81723	83615	631	pfam13476	Exonuclease SbcC	58.3222	5.12434e-10
ORF 125	Bm10_108	+	84394	85470	359	cl21601	CHC2 zinc finger.	46.4604	6.44067e-07
ORF 127	Bm10_110	+	85811	86623	271	cl00493	Trimeric dUTP diphosphatases.	53.6297	2.34836e-09
ORF 132	Bm10_115	+	88195	90534	780	PRK09209	Ribonucleotide reductase and Pyruvate formate lyase	592.086	0
ORF 135	Bm10_118	+	91038	92168	377	cd01049	Ribonucleotide-diphosphate reductase subunit beta	185.136	3.14853e-55
ORF 140	Bm10_123	+	93666	94427	254	cl01417	Nucleotidyltransferase (EC 2.7.7.31)	131.642	7.14742e-37
ORF 143	Bm10_126	+	95577	95876	100	cl00257	Bacterial DNA-binding protein	43.6771	2.45561e-07
ORF 144	Bm10_127	+	95978	97000	341	cl17173	Cytosine-C5 specific DNA methylases	193.22	5.14814e-59
ORF 145	Bm10_128	+	97002	97670	223	cl17173	Cytosine-C5 specific DNA methylases	76.1198	5.46763e-17
ORF 146	Bm10_129	+	97718	98716	333	cd00315	Cytosine-C5 specific DNA methylases	247.919	3.35718e-80
ORF 148	Bm10_131	+	98990	102106	1039	cl02626	DNA polymerase family A (5'-3' polymerase domain)	252.727	5.4556e-75
ORF 153	Bm10_136	+	105036	106253	406	COG0468	RecA recombinase	142.808	2.84266e-39
ORF 156	Bm10_139	+	107331	107654	108	cl23069	Holin, SPP1 family	45.9249	4.01776e-08
ORF 160	Bm10_143	+	109564	110871	436	cl13995	Phosphoesterase, MJ0936 family.	43.0676	2.92512e-05
ORF 165	Bm10_148	+	111960	112466	169	cd02440	S-adenosylmethionine-dependent methyltransferases	40.4911	1.71885e-05
ORF 171	Bm10_154	+	114206	114940	245	pfam04446	tRNAHis guanylyltransferase	156.94	6.36844e-48
ORF 177	Bm10_160	+	116775	116987	71	cl22854	Helix-turn-helix domain.	36.757	3.02899e-05
ORF 205	Bm10_188	+	130025	130795	257	pfam04542	Sigma70, region (SR) 4	67.9865	2.77247e-15
ORF 206	Bm10_189	+	130805	131566	254	TIGR02980	RNA polymerase sigma factor (RpoS)	95.7552	9.72856e-24
ORF 209	Bm10_192	+	132447	133544	366	cd10227	Plasmid segregation protein (ParM)	164.898	1.82807e-47
ORF 216	Bm10_199	+	136315	138636	774	pfam01580	DNA segregation ATPase (FtsK/SpoIIIE)	203.768	1.49436e-60
ORF 217	Bm10_200	+	138743	139426	228	COG1196	Domain of unknown function (DUF390)	58.9576	1.85825e-10
ORF 231	Bm10_214	+	143515	144594	360	cd00009	ATPases of the AAA+ class	44.8295	3.68081e-06
ORF 238	Bm10_221	+	146784	147524	247	cl00446	Metallo-beta-lactamase	75.9138	9.34489e-17
ORF 240	Bm10_223	+	148754	149104	117	cl06513	Domain of unknown function (DUF1523).	54.6551	8.92769e-11
ORF 244	Bm10_227	+	150259	150747	163	cd15457	Uncharacterized protein conserved in bacteria (NADAR)	173.954	1.16358e-55
