# Supplementary material for: Characterization and comparative genomic analysis of virulent and temperate Bacillus megaterium bacteriophages
Source: PeerJ. 2018 Dec 10;6:e5687. doi: 10.7717/peerj.5687 (PMC6292376; doi:10.7717/peerj.5687)
Supplement: Table S4 — Identified phage-RNA polymerase (RNP) promoters, location and sequence in BM10 phage genome. [file peerj-06-5687-s004.xlsx]

## Sheet: Galaxy3-[FASTA-to-Tabular_on_data_2]
RNP promoters	Location		Sequence
BM10_1	126..163		ATATTGGTAATGTATAGTAAGGGAGGGAATACATAATG
BM10_2	568..605		AAATAACACATACTATATAAGAGGAGTGAGTTAGAGTG
BM10_3	794..831		TGACCCGAATATTTCAAATAAGGGAGGGAGATAGTGTG
BM10_4	1016..1053		AAGCTAAAAACTATCTATAATAGGAGGAAATTAAAATG
BM10_5	1708..1745		ACACCTAACAACTACAATGTGGGAGGACGACTATAATG
BM10_6	1932..1969		GATATTGCGGCCGATGCAGTAGCAGGATCGGACATATG
BM10_7	2069..2106		ATACTAGATGAGTGGGAAAGGAAAAGGAGGAGAGATTG
BM10_8	2761..2798		AAGCAATAACAAAACTTGATAAGGACGTGTGATACATG
BM10_9	3404..3441		TAAAAAACAAATTAAATGAAAAGGACGTGTCAATTATG
BM10_10	4000..4037		GAATATGAGTTTGACGTGGACGGAGGTAGAATATAATG
BM10_11	4524..4561		AAAAAAACAAATTAAATGAAAAGGACGTGTCAATTATG
BM10_12	5156..5193		TAAAAAACAAATTAAATGAAAAGGACGTGTCAATTATG
BM10_13	5814..5851		TGAAGTCATGACAGAGGAAGAGGAGGAAGAAGACAATG
BM10_14	6088..6125		TACGCTATCTCACGTTTGATACTTATACAATGTCAATG
BM10_15	6408..6445		AATAACAAATAACTTATGAAAAGGTGGAAATTACAATG
BM10_16	6796..6833		GTAAAAACTCTTCTCCTTCAAAGGAGGTTATAACAATG
BM10_17	7005..7042		GCACAAGGGAAAGAAAGAAGGAGGATTGACGGTAAATG
BM10_18	7145..7182		AGCTATACAAACTAAATGAAAAGGACGTGTATATTATG
BM10_19	complement(8195..8232)		AACGAACTAGGAATCATCAAAGGTTTCCTGTAATCATG
BM10_20	complement(8500..8537)		AATATCAAAAATAGACGAAAAGAGGAGAAACTAATATG
BM10_21	complement(8839..8876)		TAAAAAATTCTTAGAGGATAACTAGGAGGGTACATATG
BM10_22	complement(9212..9249)		AGACGAACACAACCTTTTGAATGGGGGGAACTAATATG
BM10_23	complement(9448..9485)		CTTTACAACTTCAAAGCTAACTAAGGAGGGTTATAATG
BM10_24	complement(10647..10684)		AGAACTACACACGATAGAAAAGGGAGGAAATTAAAATG
BM10_25	complement(10789..10826)		CGGCATTGTGTGGTAGCCTTATCATAGCGAAGCTAATG
BM10_26	complement(10994..11031)		CTAATATGTTTAGCATCATCTAAGGAGGATTAATAATG
BM10_27	complement(11128..11165)		GCTGACTTCTTTTGGAACTTTTAGGAGGGATTAACATG
BM10_28	complement(11343..11380)		AAGAATCGTTCGCTAATATGAAATGAGGTGAGATTATG
BM10_29	complement(11865..11902)		AATATGTCAAAAGTGCGGAGCGGAGATGGACTAATATG
BM10_30	complement(12169..12206)		GAAGTTATACGTAAAGATGTAGAGGGGGAATAAGTATG
BM10_31	complement(12432..12469)		CGAACCATTTAAATCTATGTACTAAGGAGTTAATTATG
BM10_32	complement(12640..12677)		CACAGAACGAAAAATAACAACTAGAAGGTGCAACAATG
BM10_33	complement(13240..13277)		GAACTACTAATAAAAATACGAAATGAGGTATAATTATG
BM10_34	complement(13468..13505)		GAAATTAGAAATCATGACAGGAGTTAACGAGAATCATG
BM10_35	complement(13733..13770)		CAGAGACCTAAATATATTAGATAGGGGGAACAATCATG
BM10_36	complement(13948..13985)		GACTATGAAGCTCACCTTAAAAAGGAGGGTGAATAATG
BM10_37	complement(14190..14227)		GTGTACCGTAAAAAATTAAGCAAGGAGGGTCAATAATG
BM10_38	complement(14690..14727)		ACTAAGTACAGATACAACAACAGGAGGTGAACAACATG
BM10_39	complement(15070..15107)		ATCGCAATGAAGACTGTAGCTAGGAAGGTACGACAATG
BM10_40	complement(15666..15703)		AAGGTCTCAGTGGGACTATAAGGAGGAGAGTAGACATG
BM10_41	complement(16550..16587)		AGAGTGGCAGTCAGAGCAGGAGGGCGTAGAAGTAAATG
BM10_42	complement(16782..16819)		CATGGTATAATAGAAACTATAGGAGGTGGGTGATAATG
BM10_43	complement(18240..18277)		ATAGCAATACAGACTTAATAGAGGAGATGATAGATTTG
BM10_44	complement(19138..19175)		CTAAACTATTAAGATATTATTAGGAGGAATTATATATG
BM10_45	complement(19881..19918)		AGGGTGAAAAATACCTATAGTAGAGGAGAATACATATG
BM10_46	complement(20396..20433)		CACAAAAATACATTCCCACAAAAGGATGAGGAATAATG
BM10_47	complement(21163..21200)		GGCATTAGGGATCGTTAGAAGCGAGGTAATGCACAATG
BM10_48	complement(21360..21397)		GAACCTCTTTTTACACCTAACAAGGAGGGTAGTTAATG
BM10_49	complement(21536..21573)		TGGATATGTTATAATAGATACAGGTGGTGATATAGGTG
BM10_50	complement(22181..22218)		GTTTTCTTTTTAAATAACAGGAAAGGAAGATGACAGTG
BM10_51	complement(23065..23102)		GGGTATTGATTACATAATAAAGGAGAGGAATTAGTATG
BM10_52	complement(24927..24964)		ACCGCACAGAACGCAGAAAATGAGGGTGCATTCTAATG
BM10_53	complement(25340..25377)		ATTAAAAAAGAAAGGGGAGTTGGAAGAGGATGTCGATG
BM10_54	complement(25633..25670)		AGGTGAAGCTGGCGATGATGAGGACGAAGAGGAAGATG
BM10_55	complement(26147..26184)		CGAGACCATAGACCATAAAAAGGTAGGTGCTTAGAATG
BM10_56	complement(26446..26483)		GTATAAATTATTTTTCTCAAGCGGGGGTTATCGAAATG
BM10_57	26631..26668		CGTATATAACTGCATCTATCCTACACCAGGGGATTATG
BM10_58	26818..26855		CCTTATGAGTAATAGAGAACGAAAGGAGATTCAAGATG
BM10_59	27193..27230		GTATTTTTGGGATATAACAGAAAGGTGGGGTTTTAGTG
BM10_60	27533..27570		AGCAAGCAAGCACTAATGAGAGAGGATGATAACAAGTG
BM10_61	complement(28153..28190)		AAATAAAAAAAAATAATATGAAGGAGTTGAGTCAAATG
BM10_72	complement(30234..30271)		CATCCCTGTAGGAGGACAGTGATTAAATTATCAGCATG
BM10_80	31113..31150		TGTTTAAAATTGATAATTTAATAGGGGGAATTGAAATG
BM10_81	32231..32268		ACACTGGTAAGACCAAATGTGAAAGGTGGGACTCTATG
BM10_82	33223..33260		TGTAGTCTTATATTATATCTAAGGGCGTGAGCTATGTG
BM10_83	33549..33586		AAAACATAACTTGTAAATAAACTGAGGTGACATGGATG
BM10_84	35326..35363		ACAGGCACATACCACTTAGAGGGGAGGATACCTAGATG
BM10_85	36149..36186		TAAACAAGATATTTAAATTGAAGGGAGTTTAACTAATG
BM10_86	complement(37080..37117)		ATAAACACAGACGGGCTAGGAGGAGGAACCCGTCTATG
BM10_87	37153..37190		TAAAAATAGATAAAACGAGAAAGGAAGATACATACATG
BM10_88	38686..38723		GTCCCTTTTTATTTTATTAGAATAGGAGAGATAGTATG
BM10_89	38913..38950		AAAAAAGAAGAGTAGAAAGGGAAAGGTGATTGGGTATG
BM10_90	39802..39839		AATGAACTTAGGAATTATTTAAGGAGGGATAGACAATG
BM10_91	40596..40633		GGTCTAAACGGATTCTTTAGGAAGCGTGAAGGTTAATG
BM10_92	41249..41286		AATGGTATGTAGAAAGTTAGGAGGTGGGCTACGTTATG
BM10_93	42109..42146		ATGGTTAACATGAAGGTAAAAGGAGGGGAATAGCAATG
BM10_94	42363..42400		GAATAAAGCTAAAATAGAAAGGAAGATAAAACGCTATG
BM10_95	44121..44158		CCCTTCTATCATAATTATGAACAGGAGTGAACTACATG
BM10_96	44699..44736		TTAGGAACTACACCAAAAAAGAAAGGATGATATTTATG
BM10_97	45497..45534		AACAAACAAAAAATTAAATATGGGGAGTGTTCATTATG
BM10_98	46469..46506		TATTAGTGATAAACAAATTTAGGAGGTACATAACAATG
BM10_99	47037..47074		TGTCACATGCCCAAATAGACTTAATGATTTATTCAATG
BM10_100	47568..47605		TTCTCCTATTTTTAAGAAAAGGGTGGTGAAGGTAAATG
BM10_101	51450..51487		CCTCTCTTCTTTTTAAATATAAGGAGATGATATAATTG
BM10_102	53731..53768		GTTATAATATAAAGGAAAGGTGGTAGAACTATATCGTG
BM10_103	55807..55844		GTTAAATCACATGGGAGAAGAGAGGACGATAAGTAATG
BM10_104	57998..58035		TAAGTTCCCTTTATTTATAAAGGACGTGAAAATGCATG
BM10_105	62419..62456		CCTAACAATAGCTAATAAAGATTGGAGGAAACAACATG
BM10_106	65136..65173		CTAATACTAAATCATATAAAAGAGGAGCAATGACAATG
BM10_107	65649..65686		ACTGGGTTTACTAATGTTAATTAGGAGGAAACACAATG
BM10_108	65830..65867		AAAGGAATCAGCAGAATAAGAAAGGTGAGTAGACTATG
BM10_109	66367..66404		GCTTTTCTTATATTATAAAAGAGAGGTGATAACACATG
BM10_110	67196..67233		TAACATTGGTTATTACGGAAGGTGGTATTAAGAGTATG
BM10_111	67720..67757		GTAGAGTCCGTTATGAATAGATGGGTGGTGAGATAATG
BM10_112	68483..68520		CGTAGATAACATTATACGATAAGGAGGTTTACCCATTG
BM10_113	69541..69578		ACAGTTAAGGTAACTCTAGTATAGGGGGAACTTAAATG
BM10_114	70581..70618		ATGATTGAATTTACAGTATAAAGGAGTGAAACGTTTTG
BM10_115	74088..74125		GTATGACTACGGACGCAATCTAAGGAGGGAAACACATG
BM10_116	74789..74826		ACATGGATATAAAGTAAATATCAAGGAGGAATATTATG
BM10_117	75083..75120		AGGATATCAAATAGCGAAAGGATGTAATTGAATACATG
BM10_118	76937..76974		AAAGCAACAAAGGATTAAACCAAGGAGGAGAACCAATG
BM10_119	78691..78728		ATGCAACACAGACGCAAGTACAAGGAGGAGAAACAATG
BM10_120	80159..80196		CAACCAGACCTTACAGAATATGAGGGGGTAAGTGAATG
BM10_121	80502..80539		GAAAAGGGAAGAACCAACAATGGAGGACTTTAAACATG
BM10_122	81688..81725		TACAGAAATGTATACACGAAGAAGGGAGACATATCATG
BM10_123	83577..83614		GGTATTTCAACATTAAAAGAAGGGGAAGGAAAATCATG
BM10_124	84149..84186		ACAATGCTTTCTGTAATGAGAAAGTTGGTGCGGTAATG
BM10_125	84359..84396		CAATAGCACTTAATTTCTAAAAAGGAGAATGTACTATG
BM10_126	85447..85484		CAGTTACAACTATTAAACATGTAGGAGGAAAACAAATG
BM10_127	85776..85813		CTAGTTATAGTGAAGATATTAGGAGGAATAAATAAATG
BM10_128	86594..86631		GGTTCTACTGGTACTCACGAAAAGGAGTGAAGTAAATG
BM10_129	86916..86953		CGACCTATTACATACGATAAAGGAGACTGAAGATAATG
BM10_130	87296..87333		GAAATGGCTGAGACGTTAGAGAAAGAAGAAGCGTAATG
BM10_131	87559..87596		ATCTTTGAAGAAATCTACGAAAGGGTTGAGGATTAATG
BM10_132	88160..88197		TTAATACATAAGTCTGAAAGGGGCATACACAGAAAATG
BM10_133	90499..90536		GCTTACGAGCTTGCTTGTGAAAGCTGCGCAGGATAATG
BM10_134	90681..90718		TTAACCAAGAAGAACGAAAGACTAGGAGGAAACTAATG
BM10_135	91003..91040		ATAACTGTGACTATACATATAAAGGAGTTAGAACCATG
BM10_136	92233..92270		ATAACATTAACGATATAAGAGAGGACGTGTTGAATATG
BM10_137	92950..92987		GTAATTACAGAAGTTAAGAAAAGGAGTTGTTACAAATG
BM10_138	93194..93231		ATATGTGGATAAATTTACTTTAGGAGGAGAGTAATATG
BM10_139	93507..93544		ACATATTTTAAAGGTTTGTGGGGAGGGAATATAGTATG
BM10_140	93631..93668		AATCGCTGAAGATAAATTGAAGGAGGAAGAATAAAATG
BM10_141	94398..94435		GACGCATTAAAGTTTGGTATCCACAAATGAGCATGATG
BM10_142	94782..94819		AAATGGCAAGAAGAAATTGGACGAGGTGAAATCTAATG
BM10_143	95542..95579		TATGGAGAATCCTTTCGTAACGGAGGGAAACTAAGATG
BM10_144	95943..95980		GATACAGAATACACTATTAAGTTGAGGAGGTAATCATG
BM10_145	96967..97004		GCTCTTTAAAGATTATATGAAGGAGACAAACTAATATG
BM10_146	97683..97720		GTACTGGTGTCTTTTTGCCTGGAAGGAGATAATATATG
BM10_147	98780..98817		ATTAGAGAAGATTATATGAAGGAGGAGGGAAAAATATG
BM10_148	98955..98992		CCTAGATGAACAATAATAAATAAGGAGGACGTAACTTG
BM10_149	102176..102213		CTTCTCTTTAGTTTAAAGGATAGAGGTGAGAGTATGTG
BM10_150	102715..102752		ACACAACAAACGCAATATTGGGGAGGTCATCAATAATG
BM10_151	103157..103194		TAAATATTAAGAGAAAACTAGGAGGAATTAATAGTATG
BM10_152	104558..104595		TTATATAATCATTATTGACTAGGGGGCAACAATAAATG
BM10_153	105001..105038		AGAACTACATATACATATTAGGAGGAAATATACATATG
BM10_154	106263..106300		TCCCTCTAACCATATTATTATAAGGAGGGTTCATCTTG
BM10_155	106606..106643		TAACATTAAGGTGATTGTGGAGGGAGAGAATCCTTTTG
BM10_156	107296..107333		AATAGGAGAAACTTCTTAATGAAAGGATGGTCTTCATG
BM10_157	107619..107656		GGAGAACAGGTAGTTGAGAAAGGGGAACAGAAATAATG
BM10_158	108241..108278		ACTGTACAATTTAATAGGATACAAGGAGGGATTTAATG
BM10_159	109252..109289		GTGTGATATAATAAAATTCGGAGGGGATTTTTTACATG
BM10_160	109529..109566		TGGAGAAGCCTAATAATTACATGGAGTGAGTAATTTTG
BM10_161	110850..110887		TACAGACGGAAAGTTACTATAGGGAGGAAAAGAAAATG
BM10_162	111346..111383		AGAGATAACGAACAACATATCGAGGAGGAGACAAAATG
BM10_163	111543..111580		GATTTAAGCAGTGTAAAATTTGGAGGTGTTACGAAATG
BM10_164	111725..111762		ATTGATGTACGACCTAGAAAGTTGGTGCTACGATGATG
BM10_165	111925..111962		ACATACAAAATTAATAGATAAGGGAGATGTTTATAATG
BM10_166	112392..112429		GTACAAAAAATTACACGTAGAACAGGAGTGTTAGTATG
BM10_167	112755..112792		GATATTAAACAAATTATCAAAGGAGATGTTAGTGTATG
BM10_168	112974..113011		ACGATTAAAAAAAATATTAAAGGGAGATGTTAATTATG
BM10_169	113455..113492		AATCTCATTCAAAGTGAAAGAGGAGGGCAAATAAGATG
BM10_170	113801..113838		TGGATTAATAGTGGACGAGCCTAAGGAGGATTAATATG
BM10_171	114171..114208		TAAGATAATTACTAACATATCAGGAGGAATTAAAAATG
BM10_172	114907..114944		CGGTTTAGTATACCCAGTGAAGGAGGAGAAGTAAGATG
BM10_173	115307..115344		AGAGAAAGACTTAATCGTCTAAGGAGGGACAAGCTATG
BM10_174	115587..115624		AGTTTACACAGACTACATAAGAGAGGATGATTGATATG
BM10_175	116152..116189		TGAGTTTACTGTTATTGATAAAGGAGGAAATTAAAATG
BM10_176	116512..116549		TAAACGAATTAATTGGAGCATAGGAGGAGATAACAATG
BM10_177	116740..116777		ATAGTATGCTTGGTAAAAAATAAGGGGGAGTCATCATG
BM10_178	116954..116991		AGAGATACAATTAACTAAGAAGGGTGGAGAATAAAATG
BM10_179	117377..117414		GCAACAAATAAACTACTGAAAGAGGAGGAATTAAGATG
BM10_180	117669..117706		TGCAGAAGCCGTAAAAGAGTACAGAGGCGAGTGATATG
BM10_181	117914..117951		TAGAGGAGGAATATAAGTTAGAGAGGGGTTACAGTATG
BM10_182	118500..118537		ATCAGGAAAATAATAGTTTACTAGGAGGGTAATGTATG
BM10_183	118636..118673		TAGAGACATGTGGGATGATGAGGAGGACGATGACAATG
BM10_184	119096..119133		TAACGCAGTAGAATTAACTTGGGAGGTAAAGTAGTATG
BM10_185	119443..119480		ATTCTATACTTCAAACATGGTAAGGAGGATCAGGAATG
BM10_186	119738..119775		GGAACACGAGAAAATTATCAAGGAGGAATATAAAAATG
BM10_187	119950..119987		TTTAAAAACTTATTTAAACGTAAGGGGGAATAAACTTG
BM10_188	120757..120794		CAGGCATTCTCTTTTCGTTAGAGAGGGGATACATAATG
BM10_189	121497..121534		AAGTAAGAAAAAAGTGGAAATAGACTTCTAAAAGTATG
BM10_190	121621..121658		GACAGGAGACAACTAAATCTAAGGAGGAATTTACAATG
BM10_191	122268..122305		CCCTTTATTATATTATTTATAGAGGGAGTTACAGTATG
BM10_192	122804..122841		AAATCTTACCATTCACGACAAGGAGGAACAAATTAATG
BM10_193	123660..123697		AGAACATACGTTACATATTCTAATGGAGAACTAGTATG
BM10_194	124241..124278		CGATGTGAGTATATTTGAAAGGGTTGGGATTTAAAATG
BM10_195	124978..125015		TCTGCTGGTTTAGGAATATAAGGAGGGAATAACCAATG
BM10_196	125576..125613		AAGTTATTACAGTTTTTTAAGGAGGAAAGAAAGTCATG
BM10_197	126174..126211		AAACGTAGTTATTGATTACAAGGGAGGAAATTAGTATG
BM10_198	126800..126837		TCTGATTTAATCTCTTCCTTGGAGGGAATGCAATAATG
BM10_199	127117..127154		TTAGTTAATCTACAACAAATGAGGGAGGGAAAACGATG
BM10_200	127374..127411		ATTATAATGGCATTAGAAGACTAGGAGGGAAAAGAATG
BM10_201	127740..127777		GTTAAAACAAACCAATTAATTAGGAGGAAACAAAAATG
BM10_202	128493..128530		GCTTCGTGCCCCTTACCTTTAAAGGAGGGAGCGTAATG
BM10_203	128756..128793		AAACCAAGACGAAAAAGATAAGGGAGATGTTAATTATG
BM10_204	129337..129374		ATTCGTGACTACGATAACTGAGGAGGAGGAGACAAATG
BM10_205	129990..130027		AAGTTATCTAGAATAACTCAGGGAGTGGTAGTAGCATG
BM10_206	130770..130807		ACACATACGAGGAGTTGGTAAACTAAAAATAGGGAGTG
BM10_207	131533..131570		TAGAAAAATTAAATTAGAATTAGGAGGAGTTTAATATG
BM10_208	132026..132063		ATTCGAATTAACTATTAGAAATGGAGAGAAGTAATATG
BM10_209	132412..132449		CTTCCTCACACAGAGGAAAACAGGAGGTAATACTTTTG
BM10_210	133523..133560		GGGTAACTCTTATAACGGATAGGGAGGAGGTTTGAGTG
BM10_211	complement(134204..134241)		ACTTAATGATTCAACTATAAAGGAGGAAGCGAAGAATG
BM10_212	134257..134294		CAATTAAAAAATAAATATACATGGGGGTTTTAAAAATG
BM10_213	134475..134512		TAATAATAGAAGGTAACTATAAAGGAGGAAGTAAAATG
BM10_214	135146..135183		ATCCGAACTCCTTCTTCTCAGGAAGTAAGGGTAACATG
BM10_215	136174..136211		CTGAAAAAGATTAAAAAGAAATAGGAGGAACTACCATG
BM10_216	136280..136317		TCAGAGTATTTTACTATACAAGGAGCTGAAGAGACGTG
BM10_217	138708..138745		AGTAATACAAAAACAAAAATCGGGAGGAATTACTTATG
BM10_218	139671..139708		TAAGGTCAGAAAGTTAAACAAGGAGGTGCTTACAAGTG
BM10_219	139872..139909		GGTTAAAAGAAATCGGTTTTTAAGGAGACAAGGTAATG
BM10_220	139954..139991		TATGGAAGACTACAAAAAATAAAGGGGATGTTATTATG
BM10_221	140399..140436		TAAATCGTCAATTACTAAAAGGGAGGAAGATTAATATG
BM10_222	140912..140949		AGTCGTATTACGACTACAACTAAGGAGGGAAAATAATG
BM10_223	141321..141358		ATAATCGGACAAATAGGTCAGAAGGGGGTGGTGTCATG
BM10_224	141455..141492		ATTTCTAGATTAGAAGTGTTATAGGAGGGATTATTGTG
BM10_225	142196..142233		GATGTGCAGTAACGATCGTCTTGTTCCTACTCTTCATG
BM10_226	142329..142366		TAGAGATAACGATAACTGAAAGGAGGTGAAACCAAATG
BM10_227	142431..142468		TACGGAATACGGATCGTAGAAAGGAGGTGGTACATGTG
BM10_228	142632..142669		TAGTATGGGATTAAAAGATATAAAGGGTGATAGAGATG
BM10_229	142808..142845		ATTGCTGAAGTAATCGAGGAGGAGGGAGATTACTAGTG
BM10_230	143220..143257		TGTATCAACAAGTAGTTACTAAGGAGGGACGAGCTATG
BM10_231	143480..143517		AAAACTAAACTTACATAAAAGGGAGATAATTAATTATG
BM10_232	144570..144607		CGTTAACTACAAGTTAGCGCACTAAGGGACAAGCTATG
BM10_233	144776..144813		GTGGACTTCAAATACAGTGAAGAGGAGATAAAGAAATG
BM10_234	145048..145085		TATACATTAAATGTAGTACGTAAGGAGGTAAACTAATG
BM10_235	145221..145258		GTTATCATTAAGCTAGAGTTCGAGGAGGAAATGTAATG
BM10_236	146322..146359		AAAAGGTAGACCGCTGGTAGGAGAGGGTGGTATAATTG
BM10_237	146407..146444		GGCTATCGTCTCTAACGATGAGGAGGAGAAATAGGATG
BM10_238	146749..146786		TCGTTACTATTACAAAGAAGTAGAGGAGGATTTAAATG
BM10_239	147509..147546		TACTATAACTATATGATAAGGGGAGAAGAAACAGAATG
BM10_240	148719..148756		AGCGAACGGTAAATTATATAGAAAGGATCGTTAATATG
BM10_241	149071..149108		AGACAATATTAAAGAAATCAAAGGAGAGAAATAAAATG
BM10_242	149512..149549		ACAACTTAGAAGCTCTATTGAAAGGTTGATAGACTATG
BM10_243	150033..150070		TTCTAAGTTTACAAGATAACAAGGAGGTGAAACACATG
BM10_244	150224..150261		GGAGGTTCTATTAACTAATAGAGGGGAAGATTGATATG
BM10_245	150714..150751		GGAAGTACGAGACAATCATAAGGAGGATAAATAATATG
BM10_246	151135..151172		GTAATGTATAAAAATACATAATAGGAGTGAATAAAATG
BM10_247	151461..151498		ATACACACCCCACAGCTAGAGAAGGAGGGACAACAATG
BM10_248	151784..151821		ACTTATAAAAATGATATCTACTAGGAGGTAAATATATG
BM10_249	151939..151976		TTAGACCATTTACTAGACAAATAGGAGGTAGCGATATG
BM10_250	152123..152160		AGTAGACTTACATTCTAGACCGAAGGAGGAGCAACATG
BM10_251	152386..152423		ATTAAAAGAAGAACATTAGTAGAGGGGAGAGTATAATG
BM10_252	152998..153035		CGTGGGGTTGCGATTGATAAATGGGAGGGAAAATTATG
BM10_253	153314..153351		CGATATCAACCCATACTGATAAGGGGGGAAGTAGGATG
BM10_254	153629..153666		CAGGAAGTAACTACTATAACTAAGGAGGGATCAACATG
BM10_255	153814..153851		ATGTTAAAATACTTTTTATCCTAGGAGGAAACAAAATG
BM10_256	154140..154177		GTATACTGGGAAAGCCACTTTAAGGAGGAGAAGGAATG
BM10_257	154650..154687		TTATGTACAAAATAAAAGGACGTTTCGTTCGATAAATG
BM10_258	154795..154832		TAACCAAACAAAAATAGAATGGTGGTAGGATAACGATG
BM10_259	155229..155266		ATCATGACATTTATCAAAGGGCAGGTGGATAAGAAATG
BM10_260	155389..155426		ACATACAGTAATACTATTATAAAGGAGTGAGCATTATG
BM10_261	155552..155589		ATATAACACAGATGTAAAGATAGAGGAGGATCGTAATG
BM10_262	155716..155753		ATATATGACTTAGCACATAGAAAGGAAGATTACTAATG
BM10_263	155935..155972		TATTAAACCTATTCAGTAGAAAGGGGAAATAGAACATG
BM10_264	156078..156115		AAGTGTTTTGATAAAGGGCAGAAGGAGGTAAAGAGATG
BM10_265	156395..156432		GTTCACTAATATATAGTATATAGGAGGATTATATAATG
BM10_266	157691..157728		ATATTGGTAATGTATAGTAAGGGAGGGAATACATAATG
BM10_267	158133..158170		AAATAACACATACTATATAAGAGGAGTGAGTTAGAGTG
BM10_268	158359..158396		TGACCCGAATATTTCAAATAAGGGAGGGAGATAGTGTG
BM10_269	158581..158618		AAGCTAAAAACTATCTATAATAGGAGGAAATTAAAATG
BM10_270	159273..159310		ACACCTAACAACTACAATGTGGGAGGACGACTATAATG
BM10_271	159497..159534		GATATTGCGGCCGATGCAGTAGCAGGATCGGACATATG
BM10_272	159634..159671		ATACTAGATGAGTGGGAAAGGAAAAGGAGGAGAGATTG
BM10_273	160326..160363		AAGCAATAACAAAACTTGATAAGGACGTGTGATACATG
BM10_274	160969..161006		TAAAAAACAAATTAAATGAAAAGGACGTGTCAATTATG
BM10_275	161565..161602		GAATATGAGTTTGACGTGGACGGAGGTAGAATATAATG
BM10_276	162089..162126		AAAAAAACAAATTAAATGAAAAGGACGTGTCAATTATG
BM10_277	162721..162758		TAAAAAACAAATTAAATGAAAAGGACGTGTCAATTATG
BM10_278	163379..163416		TGAAGTCATGACAGAGGAAGAGGAGGAAGAAGACAATG
BM10_279	163653..163690		TACGCTATCTCACGTTTGATACTTATACAATGTCAATG
BM10_280	163973..164010		AATAACAAATAACTTATGAAAAGGTGGAAATTACAATG
BM10_281	164361..164398		GTAAAAACTCTTCTCCTTCAAAGGAGGTTATAACAATG
BM10_282	164570..164607		GCACAAGGGAAAGAAAGAAGGAGGATTGACGGTAAATG
BM10_283	164710..164747		AGCTATACAAACTAAATGAAAAGGACGTGTATATTATG
