# Supplementary material for: Characterization and comparative genomic analysis of virulent and temperate Bacillus megaterium bacteriophages
Source: PeerJ. 2018 Dec 10;6:e5687. doi: 10.7717/peerj.5687 (PMC6292376; doi:10.7717/peerj.5687)
Supplement: Table S6 — The ANI percentages between BM5 phages, L5 cluster phages and between BM10 phage, L7 cluster phages. [file peerj-06-5687-s006.xlsx]

## Sheet: ANIb_BM5
			L5 cluster phages ANI results
	BM5	Riley	AvesoBmore	BigBertha	Phrodo	Troll
BM5	*	97.81	97.58	94.01	95.77	98.24
Riley	98.55	*	97.53	93.93	95.1	96.92
AvesoBmore	98.09	97.46	*	94.08	94.39	96.37
BigBertha	94.03	94.05	94.12	*	94.8	94.89
Phrodo	95.7	94.89	94.3	95.21	*	95.26
Troll	98.67	97.08	96.57	94.95	95.54	*
			L7 cluster phages ANI results
	BM10	Bcp1	vB_BceM_Bc431v3
BM10	*	92.83	85.87
Bcp1	93.18	*	86.72
vB_BceM_Bc431v3	85.94	86.51	*
